# Supplementary material for: Cytosolic Isocitrate Dehydrogenase from Arabidopsis thaliana Is Regulated by Glutathionylation
Source: Antioxidants (Basel). 2019 Jan 8;8(1):16. doi: 10.3390/antiox8010016 (PMC6356969; doi:10.3390/antiox8010016)
Supplement: Supplementary file 1 [file antioxidants-08-00016-s001.zip]

Archive with 7 entries (7 files):
- Suppl Figure S1.pptx
- Suppl Figure S2.pptx
- Suppl Figure S3.pptx
- Suppl Figure S4.pptx
- Suppl Figure S5.pptx
- Suppl Figure S6.pptx
- suppl Table S1.pdf
